# Supplementary material for: Anticholinergic load and quality of life in Australian residential aged care: a retrospective cohort study
Source: Int J Qual Health Care. 2025 Dec 16;38(1):mzaf123. doi: 10.1093/intqhc/mzaf123 (PMC12817077; doi:10.1093/intqhc/mzaf123)
Supplement: mzaf123_Supplementary_Data [file mzaf123_supplementary_data.zip]

Archive with 2 entries (2 files):
- Supplementary.pdf
- STROBE_checklist_cohort.docx
